# Supplementary material for: Identification of organic pigments in tattoo inks and permanent make-up using laser desorption ionisation mass spectrometry
Source: F1000Res. 2018 Jan 8;6:2034. Originally published 2017 Nov 21. [Version 2] doi: 10.12688/f1000research.13035.2 (PMC5728192; doi:10.12688/f1000research.13035.2)
Supplement: MALDI raw data are provided as TXT-files in ASCII-format using Launchpad™ version 2.9.3 software (Shimadzu-Biotech Corp., Kyoto). The data include the high resolution raw spectra of Figures 1, 3 and 4 [file f1000research-6-14747-s0001.tgz]

Archive with 1 entries (1 files):
- 9fde86e2-d903-4379-88e3-13aabe5bb48c_Dataset_2.zip
