# Supplementary material for: Identification of organic pigments in tattoo inks and permanent make-up using laser desorption ionisation mass spectrometry
Source: F1000Res. 2018 Jan 8;6:2034. Originally published 2017 Nov 21. [Version 2] doi: 10.12688/f1000research.13035.2 (PMC5728192; doi:10.12688/f1000research.13035.2)
Supplement: NIST spectrum peak lists are provided as MSP-files in ASCII-format with a mass resolution of 1 D (msp) using the software of NIST 2.0 (USA). The data include the NIST spectra of Figure 2, Table 1 and method validation (HPLC verification) [file f1000research-6-14747-s0002.tgz]

Archive with 1 entries (1 files):
- 77bde080-3822-42a8-8153-1fd305872b44_Dataset_3.zip
