# Supplementary material for: Identification of organic pigments in tattoo inks and permanent make-up using laser desorption ionisation mass spectrometry
Source: F1000Res. 2018 Jan 8;6:2034. Originally published 2017 Nov 21. [Version 2] doi: 10.12688/f1000research.13035.2 (PMC5728192; doi:10.12688/f1000research.13035.2)
Supplement: Intermediary data of Table 1 and a list of suppliers of pigments of Table 1 are provided as Excel-files (XLS). The data include sample-nr, declaration of prohibited and legal pigments and reversed match values of pigments by NIST-software (Rfit) [file f1000research-6-14747-s0003.tgz]

Archive with 1 entries (1 files):
- 71d43152-62a7-41fc-bb88-5f22bdb20503_Dataset_4.zip
