# Supplementary material for: Identification of organic pigments in tattoo inks and permanent make-up using laser desorption ionisation mass spectrometry
Source: F1000Res. 2018 Jan 8;6:2034. Originally published 2017 Nov 21. [Version 2] doi: 10.12688/f1000research.13035.2 (PMC5728192; doi:10.12688/f1000research.13035.2)
Supplement: An example of the construction of our home-made spectrum library using the NIST software 2.0 (USA) is shown as JPG-file. The data include compound name, structural formula, molecular mass, CAS-Nr., analysis date, intensity of the main spectrum peaks and synonyms [file f1000research-6-14747-s0004.tgz]

Archive with 1 entries (1 files):
- 38ec9d4d-682f-4f8a-9721-7b5049f67d76_Dataset_5.zip
